# Supplementary material for: Stress Modifies the Expression of Glucocorticoid-Responsive Genes by Acting at Epigenetic Levels in the Rat Prefrontal Cortex: Modulatory Activity of Lurasidone
Source: Int J Mol Sci. 2021 Jun 8;22(12):6197. doi: 10.3390/ijms22126197 (PMC8228132; doi:10.3390/ijms22126197)
Supplement: Supplementary file 1 [file ijms-22-06197-s001.zip]

Archive with 1 entries (1 files):
- ijms-1204248-supplementary.pdf
